# Supplementary material for: Simultaneous Analysis of Biomarkers in Human Hair for Evaluating Chronic Tobacco Smoke Exposure and Stress/Relaxation Using Online In-Tube Solid-Phase Microextraction Coupled with Liquid Chromatography–Tandem Mass Spectrometry
Source: Molecules. 2026 Feb 25;31(5):770. doi: 10.3390/molecules31050770 (PMC12986007; doi:10.3390/molecules31050770)
Supplement: Supplementary file 1 [file molecules-31-00770-s001.zip]

Archive with 1 entries (1 files):
- molecules-4155268-supplementary.pdf
